# Supplementary material for: Decoding ADGRE5: How Proteolytic Cleavage and Mechanical Forces Unleash Cellular Signals
Source: Cells. 2025 Aug 19;14(16):1284. doi: 10.3390/cells14161284 (PMC12384904; doi:10.3390/cells14161284)
Supplement: Supplementary file 1 [file cells-14-01284-s001.zip]

Archive with 1 entries (1 files):
- cells-3795148-supplementary.pdf
